# Supplementary material for: Lymphocyte Kinetics and Outcomes After Comprehensive Involved-Site Radiotherapy for Oligometastases
Source: Cancers (Basel). 2026 Jun 26;18(13):2074. doi: 10.3390/cancers18132074 (PMC13359456; doi:10.3390/cancers18132074)
Supplement: Supplementary file 1 [file cancers-18-02074-s001.zip]

Archive with 1 entries (1 files):
- cancers-4330250-supplementary.pdf
